# Supplementary material for: Development of a cell adhesion-based prognostic model for multiple myeloma: Insights into chemotherapy response and potential reversal of adhesion effects
Source: Oncol Res. 2024 Mar 20;32(4):753–68. doi: 10.32604/or.2023.043647 (PMC10972724; doi:10.32604/or.2023.043647)
Supplement: Supplementary file 7 [file OncolRes-32-43647-s001.xlsx]

## Sheet: Sheet1
Table S1. Clinical information of patients in the datasets
Data	CoMMpass		Data	GSE136337		Data	GSE9782
Baseline characteristics	Median (interquartile range) or N (%)		Baseline characteristics	Median (interquartile range) or N (%)		Baseline characteristics	Median (interquartile range) or N (%)
Age (years)	64(57-71)		Age (years)	60.45(52.75-65.725)		Age (years)	61(54-67.75)
Female	247(40.4%)		Albumin (g/dL)	3.9(3.5-4.2)		Albumin (g/dL)	3.7(3.3-4.2)
Male	365(59.6%)		Belta2_MG (μg/ml)	3.7(2.5-6)		Female	95(39.3%)
Asian	12(2.0%)		LDH (units/L)	150.5(124-178)		Male	147(60.7%)
Black or African	101(16.5%)		Female	159(38.2%)		Asian_or_Pacific Islander	9(3.7%)
White	499(81.5%)		Male	257(61.8%)		Black	21(8.7%)
ISS_stage I	196(32.0%)		Asian	4(1.0%)		Hispanic	1(0.4%)
ISS_stage II	221(36.1%)		Black	33(7.9%)		White	210(86.8%)
ISS_stage III	195(31.9%)		Hispanic	6(1.4%)		Other	1(0.4%)
			White	370(88.9%)		IGA	49(20.2%)
			Native	3(0.7%)		IGG	148(61.2%)
			ISS_stage I	163(39.2%)		LC	45(18.6%)
			ISS_stage II	134(32.2%)
			ISS_stage III	119(28.6%)
Clinical and laboratory characteristics at diagnosis of patients included in the datasets of CoMMpass, GSE136337 and GSE9782. The median (range) are presented for continuous variables and number (percentage) for categorical variables. Belta2_MG beta2microglobulin, ISS international staging system, LC light chain, LDH lactate dehydrogenase.
