# Supplementary material for: Development of a cell adhesion-based prognostic model for multiple myeloma: Insights into chemotherapy response and potential reversal of adhesion effects
Source: Oncol Res. 2024 Mar 20;32(4):753–68. doi: 10.32604/or.2023.043647 (PMC10972724; doi:10.32604/or.2023.043647)
Supplement: Supplementary file 8 [file OncolRes-32-43647-s002.xlsx]

## Sheet: Sheet1
Table S2. Primer sequences employed in RT-qPCR analysis
Gene	Forward primer	Reverse primer
GAPDH	GAGCCTCCTCCAATTCAACCCT	TTGTCTACGGGACGAGGAAACAC
KIF14	GCATGTGCTTTTGAGCAGCTA	CCAAACAGCATCCCTGCAAAA
